# Supplementary material for: Characterizing Safety and Clinical Outcomes Associated with High-Dose Micafungin Utilization in Patients with Proven Invasive Candidiasis
Source: Trop Med Infect Dis. 2022 Feb 3;7(2):23. doi: 10.3390/tropicalmed7020023 (PMC8878997; doi:10.3390/tropicalmed7020023)
Supplement: Supplementary file 1 [file tropicalmed-07-00023-s001.zip]

Archive with 1 entries (1 files):
- tropicalmed-1558203-supplementary.pdf
